# Supplementary material for: Taste Preferences in Broilers: Effect of Age, Delivery Matrix, and Number of Chickens per Pen on Selection and Consumption Behaviour
Source: Animals (Basel). 2024 May 20;14(10):1507. doi: 10.3390/ani14101507 (PMC11117319; doi:10.3390/ani14101507)
Supplement: Supplementary file 1 [file animals-14-01507-s001.zip]

Archive with 1 entries (1 files):
- applsci-2982602-Supplementary.pdf
